# Supplementary material for: Predictors Associated with Health-Related Heat Risk Perception of Urban Citizens in Germany
Source: Int J Environ Res Public Health. 2020 Jan 30;17(3):874. doi: 10.3390/ijerph17030874 (PMC7038119; doi:10.3390/ijerph17030874)
Supplement: Supplementary file 1 [file ijerph-17-00874-s001.zip]

Archive with 3 entries (3 files):
- BeckmannHiete_S1.pdf
- BeckmannHiete_S2.pdf
- BeckmannHiete_S3.xlsx
